# Supplementary material for: MethylRAD Sequencing Technology Reveals DNA Methylation Characteristics of Apostichopus japonicus of Different Ages
Source: Animals (Basel). 2023 Nov 15;13(22):3530. doi: 10.3390/ani13223530 (PMC10668780; doi:10.3390/ani13223530)
Supplement: Supplementary file 1 [file animals-13-03530-s001.zip]

Archive with 1 entries (1 files):
- animals-2678946-Supplementary Document S1.xlsx
